# Supplementary material for: A Pilot Study on the Inter-Operator Reproducibility of a Wireless Sensors-Based System for Quantifying Gait Asymmetries in Horses
Source: Sensors (Basel). 2022 Dec 6;22(23):9533. doi: 10.3390/s22239533 (PMC9740227; doi:10.3390/s22239533)
Supplement: Supplementary file 1 [file sensors-22-09533-s001.zip]

Archive with 1 entries (1 files):
- sensors-1972996-supplementary.pdf
